# Supplementary material for: Differentiating between Enterococcus faecium and Enterococcus lactis by Matrix-Assisted Laser Desorption Ionization Time-of-Flight Mass Spectrometry
Source: Foods. 2022 Apr 5;11(7):1046. doi: 10.3390/foods11071046 (PMC8997568; doi:10.3390/foods11071046)
Supplement: Supplementary file 1 [file foods-11-01046-s001.zip]

Archive with 1 entries (1 files):
- foods-1662740-supplementary.pdf
